# Supplementary material for: Productive Performance, Physiological Variables, and Carcass Quality of Finishing Pigs Supplemented with Ferulic Acid and Grape Pomace under Heat Stress Conditions
Source: Animals (Basel). 2023 Jul 24;13(14):2396. doi: 10.3390/ani13142396 (PMC10376859; doi:10.3390/ani13142396)
Supplement: Supplementary file 1 [file animals-13-02396-s001.zip]

Archive with 1 entries (1 files):
- animals-2503315-supplementary.pdf
